# Supplementary material for: Assessment of the Presence of Free-Living Amoebae in Soil Samples from the Northwest Region of Spain Using Culture and Molecular Assays
Source: Microorganisms. 2025 May 2;13(5):1065. doi: 10.3390/microorganisms13051065 (PMC12114036; doi:10.3390/microorganisms13051065)
Supplement: Supplementary file 1 [file microorganisms-13-01065-s001.zip]

Archive with 1 entries (1 files):
- microorganisms-3572119-supplementary.pdf
